# Supplementary material for: Global Burden and Trends of Norovirus-Associated Diseases From 1990 to 2019: An Observational Trend Study
Source: Front Public Health. 2022 Jun 17;10:905172. doi: 10.3389/fpubh.2022.905172 (PMC9247406; doi:10.3389/fpubh.2022.905172)
Supplement: Supplementary file 1 [file Data_Sheet_1.ZIP]

Archive with 17 entries (16 files):
- Supplemental Materials/
- Supplemental Materials/Supplementary Figure.S1.tif
- Supplemental Materials/Supplementary Figure.S10.tif
- Supplemental Materials/Supplementary Figure.S11.tif
- Supplemental Materials/Supplementary Figure.S12.tif
- Supplemental Materials/Supplementary Figure.S13.tif
- Supplemental Materials/Supplementary Figure.S14.tif
- Supplemental Materials/Supplementary Figure.S15.tif
- Supplemental Materials/Supplementary Figure.S16.tif
- Supplemental Materials/Supplementary Figure.S2.tif
- Supplemental Materials/Supplementary Figure.S3.tif
- Supplemental Materials/Supplementary Figure.S4.tif
- Supplemental Materials/Supplementary Figure.S5.tif
- Supplemental Materials/Supplementary Figure.S6.tif
- Supplemental Materials/Supplementary Figure.S7.tif
- Supplemental Materials/Supplementary Figure.S8.tif
- Supplemental Materials/Supplementary Figure.S9.tif
